# Supplementary material for: Dynamic secondary electron emission in rough composite materials
Source: Sci Rep. 2019 Sep 27;9:13967. doi: 10.1038/s41598-019-50353-3 (PMC6764991; doi:10.1038/s41598-019-50353-3)
Supplement: Supplementary file 1 — SEY Dataset [file 41598_2019_50353_MOESM1_ESM.xlsx]

## Sheet: Sheet1
	Sample 1 - Pulsed			Sample 1 - LowDose			Sample 1 - HighDose			Sample 2 - Pulsed			Sample 2			Sample 3 - Pulsed			Sample 3
	E (eV)	SEY		E (eV)	SEY		E (eV)	SEY		E (eV)	SEY		E (eV)	SEY		E (eV)	SEY		E (eV)	SEY
	1.5	0.6		2.792	0.702378		0.351	0.86059		1.18	0.685393		2.472	0.846832		73	0.825203		2.472	0.999506
	23.5	0.71831		7.674	0.645403		0.839	0.80726		3.18	0.58427		7.354	0.649689		273	1.22764		7.354	0.978447
	73.5	1.30986		12.556	0.616162		1.327	0.769311		23.18	0.52809		12.236	0.509446		373	1.35976		12.236	0.792134
	173.5	2.02703		17.438	0.484543		1.816	0.744522		33.18	0.662921		17.118	0.420342		473	1.39634		17.118	0.556183
	273.5	2.15714		22.32	0.458628		2.304	0.723979		48.18	0.752809		22	0.3727		573	1.40244		22	0.347962
	373.5	2.0137		27.202	0.425044		2.792	0.705945		73.18	0.88764		26.882	0.328117		773	1.4065		26.882	0.278925
	573.5	1.79167		32.084	0.40829		3.28	0.694993		123.18	1.16101		31.764	0.329042		923	1.39634		31.764	0.227693
	873.5	1.32895		36.966	0.413832		3.768	0.68735		173.18	1.2809		36.646	0.304896					36.646	0.204897
				41.848	0.407457		4.257	0.679812		223.18	1.35955		41.528	0.29865					41.528	0.174529
				46.73	0.401949		4.745	0.674452		273.18	1.42213		46.41	0.29191					46.41	0.151059
				51.612	0.399036		5.233	0.669624		323.18	1.46067		51.292	0.282877					51.292	0.137333
				56.494	0.394391		5.721	0.663834		373.18	1.49449		56.174	0.272496					56.174	0.131186
				61.376	0.395621		6.209	0.65812		473.18	1.51685		61.056	0.263819					61.056	0.11741
				66.258	0.403964		6.698	0.650476		673.18	1.50562		65.938	0.258906					65.938	0.116196
				71.14	0.419223		7.186	0.640541		873.18	1.52809		70.82	0.245035					70.82	0.110116
				76.022	0.444116		7.674	0.629069					75.702	0.244229					75.702	0.109357
				80.904	0.479148		8.162	0.614682					80.584	0.242253					80.584	0.105971
				85.786	0.529534		8.65	0.597413					85.466	0.24055					85.466	0.106508
				90.668	0.595895		9.139	0.585191					90.348	0.244114					90.348	0.10353
				95.55	0.745714		9.627	0.562981					95.23	0.241399					95.23	0.102584
				100.432	0.928019		10.115	0.543594					100.112	0.251511					100.112	0.102234
				105.314	1.17182		10.603	0.526028					104.994	0.252506					104.994	0.100412
				110.196	1.29926		11.091	0.509876					109.876	0.25508					109.876	0.0984681
				115.078	1.36432		11.58	0.493634					114.758	0.258672					114.758	0.0963408
				119.96	1.39178		12.068	0.479412					119.64	0.25512					119.64	0.0964463
				124.842	1.41828		12.556	0.465317					124.522	0.261743					124.522	0.096025
				129.724	1.44459		13.044	0.452451					129.404	0.27071					129.404	0.09555
				134.606	1.46502		13.532	0.442552					134.286	0.275455					134.286	0.0927825
				139.488	1.48232		14.021	0.432683					139.168	0.276179					139.168	0.0904451
				144.37	1.49647		14.509	0.422865					144.05	0.284028					144.05	0.0920538
				149.252	1.50351		14.997	0.415586					148.932	0.293577					148.932	0.0905796
				154.134	1.51015		15.485	0.407635					153.814	0.299831					153.814	0.0892928
				159.016	1.51778		15.973	0.401668					158.696	0.306425					158.696	0.0877121
				163.898	1.52286		16.462	0.395005					163.578	0.31493					163.578	0.0897686
				168.78	1.52835		16.95	0.389849					168.46	0.324692					168.46	0.0882622
				173.662	1.53275		17.438	0.384507					173.342	0.329887					173.342	0.0886557
				178.544	1.53835		17.926	0.379018					178.224	0.342811					178.224	0.0910846
				183.426	1.54163		18.414	0.372782					183.106	0.350798					183.106	0.0893752
				188.308	1.54637		18.903	0.366917					187.988	0.359576					187.988	0.0885456
				193.19	1.54896		19.391	0.361384					192.87	0.37239					192.87	0.0922515
				198.072	1.55227		19.879	0.354789					197.752	0.38111					197.752	0.0904963
				202.954	1.55386		20.367	0.34967					202.634	0.39486					202.634	0.0907666
				207.836	1.55677		20.855	0.345318					207.516	0.407832					207.516	0.0927524
				212.718	1.55789		21.344	0.338016					212.398	0.416925					212.398	0.0922167
				217.6	1.55973		21.832	0.333388					217.28	0.434858					217.28	0.0894609
				222.482	1.56188		22.32	0.328382					222.162	0.447018					222.162	0.0906562
				227.364	1.56338		22.808	0.322211					227.044	0.464356					227.044	0.0919193
				232.246	1.56426		23.296	0.317884					231.926	0.478906					231.926	0.0901408
				237.128	1.56625		23.785	0.314966					236.808	0.496304					236.808	0.0906776
				242.01	1.56711		24.273	0.310411					241.69	0.514305					241.69	0.0907204
				246.892	1.56645		24.761	0.304761					246.572	0.532792					246.572	0.0920718
				251.774	1.56715		25.249	0.301052					251.454	0.553907					251.454	0.0909519
				256.656	1.56754		25.737	0.297006					256.336	0.574942					256.336	0.0913139
				261.538	1.56851		26.226	0.292288					261.218	0.596716					261.218	0.0905664
				266.42	1.56835		26.714	0.287555					266.1	0.617442					266.1	0.0914404
				271.302	1.56849		27.202	0.28394					270.982	0.641216					270.982	0.0913441
				276.184	1.56871		27.69	0.280311					275.864	0.661145					275.864	0.0935678
				281.066	1.56773		28.178	0.275997					280.746	0.687256					280.746	0.0926093
				285.948	1.56741		28.667	0.273082					285.628	0.714058					285.628	0.09365
				290.83	1.56603		29.155	0.269005					290.51	0.740691					290.51	0.090217
				295.712	1.56566		29.643	0.266766					295.392	0.772841					295.392	0.0915794
				300.594	1.56486		30.131	0.262809					300.274	0.807431					300.274	0.092832
				305.476	1.56361		30.619	0.260267					305.156	0.886327					305.156	0.0942109
				310.358	1.56353		31.108	0.256544					310.038	0.931485					310.038	0.0940995
				315.24	1.56266		31.596	0.254333					314.92	0.964359					314.92	0.0953669
				320.122	1.56144		32.084	0.250745					319.802	1.01099					319.802	0.0951892
				325.004	1.56125		32.572	0.24803					324.684	1.04147					324.684	0.0984121
				329.886	1.55953		33.06	0.244821					329.566	1.06564					329.566	0.100011
				334.768	1.55831		33.549	0.241853					334.448	1.08644					334.448	0.100024
				339.65	1.55812		34.037	0.237933					339.33	1.11353					339.33	0.10069
				344.532	1.55583		34.525	0.235473					344.212	1.14478					344.212	0.101534
				349.414	1.55575		35.013	0.231801					349.094	1.17819					349.094	0.101525
				354.296	1.55437		35.501	0.229521					353.976	1.19898					353.976	0.102964
				359.178	1.55366		35.99	0.228047					358.858	1.21435					358.858	0.106393
				364.06	1.55141		36.478	0.223393					363.74	1.22834					363.74	0.106432
				368.942	1.54993		36.966	0.222122					368.622	1.24105					368.622	0.106247
				373.824	1.54799		37.454	0.221296					373.504	1.25217					373.504	0.106744
				378.706	1.54679		37.942	0.217527					378.386	1.2639					378.386	0.109143
				383.588	1.54645		38.431	0.216082					383.268	1.27379					383.268	0.108247
				388.47	1.54301		38.919	0.213015					388.15	1.28124					388.15	0.112674
				393.352	1.54319		39.407	0.212139					393.032	1.29509					393.032	0.109182
				398.234	1.54088		39.895	0.209261					397.914	1.30078					397.914	0.113636
				403.116	1.54002		40.383	0.206355					402.796	1.3093					402.796	0.113174
				407.998	1.5392		40.872	0.204744					407.678	1.3193					407.678	0.116486
				412.88	1.53692		41.36	0.203344					412.56	1.32387					412.56	0.115379
				417.762	1.53522		41.848	0.202918					417.442	1.33144					417.442	0.120056
				422.644	1.53337		42.336	0.199808					422.324	1.33976					422.324	0.120069
				427.526	1.53223		42.824	0.199328					427.206	1.34594					427.206	0.123535
				432.408	1.52997		43.313	0.198138					432.088	1.35192					432.088	0.122101
				437.29	1.52697		43.801	0.196544					436.97	1.35753					436.97	0.127527
				442.172	1.52646		44.289	0.195273					441.852	1.36407					441.852	0.126476
				447.054	1.52345		44.777	0.19352					446.734	1.37095					446.734	0.130128
				451.936	1.52157		45.265	0.193546					451.616	1.37183					451.616	0.128725
				456.818	1.5208		45.754	0.192015					456.498	1.3816					456.498	0.132151
				461.7	1.51894		46.242	0.191051					461.38	1.38465					461.38	0.139298
				466.582	1.51715		46.73	0.190896					466.262	1.38821					466.262	0.141208
				471.464	1.51535		47.218	0.19022					471.144	1.39398					471.144	0.147046
				476.346	1.51371		47.706	0.189515					476.026	1.39504					476.026	0.150414
				481.228	1.51157		48.195	0.189015					480.908	1.40471					480.908	0.155627
				486.11	1.51114		48.683	0.188889					485.79	1.4048					485.79	0.157389
				490.992	1.50885		49.171	0.187365					490.672	1.41058					490.672	0.157823
				495.874	1.50633		49.659	0.185553					495.554	1.41208					495.554	0.160101
				500.756	1.50409		50.147	0.185668					500.436	1.41752					500.436	0.162654
				505.638	1.50261		50.636	0.183715					505.318	1.42201					505.318	0.162328
				510.52	1.50054		51.124	0.183242					510.2	1.42387					510.2	0.164584
				515.402	1.50006		51.612	0.182893					515.082	1.42849					515.082	0.167878
				520.284	1.49634		52.1	0.182716					519.964	1.43218					519.964	0.176784
				525.166	1.49551		52.588	0.181576					524.846	1.43782					524.846	0.178165
				530.048	1.49429		53.077	0.181304					529.728	1.43579					529.728	0.187245
				534.93	1.49203		53.565	0.180531					534.61	1.44347					534.61	0.190437
				539.812	1.49029		54.053	0.18015					539.492	1.44349					539.492	0.190115
				544.694	1.4881		54.541	0.179291					544.374	1.44982					544.374	0.196406
				549.576	1.48587		55.029	0.179157					549.256	1.44811					549.256	0.197334
				554.458	1.48379		55.518	0.177934					554.138	1.45319					554.138	0.201578
				559.34	1.48208		56.006	0.178342					559.02	1.45432					559.02	0.19953
				564.222	1.48014		56.494	0.177089					563.902	1.45671					563.902	0.205241
				569.104	1.47763		56.982	0.176745					568.784	1.45877					568.784	0.206399
				573.986	1.47632		57.47	0.176845					573.666	1.45897					573.666	0.209986
				578.868	1.47387		57.959	0.176088					578.548	1.46209					578.548	0.212262
				583.75	1.47257		58.447	0.176192					583.43	1.4677					583.43	0.213323
				588.632	1.46997		58.935	0.174394					588.312	1.4666					588.312	0.217825
				593.514	1.46881		59.423	0.175045					593.194	1.46877					593.194	0.217542
				598.396	1.46627		59.911	0.175075					598.076	1.47192					598.076	0.224809
				603.278	1.46457		60.4	0.175642					602.958	1.47416					602.958	0.227272
				608.16	1.46328		60.888	0.175016					607.84	1.4778					607.84	0.230829
				613.042	1.46126		61.376	0.175333					612.722	1.47709					612.722	0.235266
				617.924	1.45917		61.864	0.175653					617.604	1.47883					617.604	0.23607
				622.806	1.45806		62.352	0.176291					622.486	1.47953					622.486	0.237496
				627.688	1.45629		62.841	0.176965					627.368	1.48417					627.368	0.242343
				632.57	1.4534		63.329	0.17678					632.25	1.48476					632.25	0.25449
				637.452	1.45161		63.817	0.176969					637.132	1.48439					637.132	0.274491
				642.334	1.44995		64.305	0.17753					642.014	1.48653					642.014	0.282874
				647.216	1.44737		64.793	0.176701					646.896	1.48801					646.896	0.284042
				652.098	1.44644		65.282	0.17663					651.778	1.49035					651.778	0.288328
				656.98	1.44399		65.77	0.177825					656.66	1.4938					656.66	0.295477
				661.862	1.44281		66.258	0.177279					661.542	1.49394					661.542	0.302304
				666.744	1.4407		66.746	0.176677					666.424	1.49054					666.424	0.311899
				671.626	1.43877		67.234	0.178807					671.306	1.49177					671.306	0.331146
				676.508	1.43765		67.723	0.178606					676.188	1.49816					676.188	0.347185
				681.39	1.43613		68.211	0.178538					681.07	1.49632					681.07	0.38037
				686.272	1.43351		68.699	0.177631					685.952	1.49605					685.952	0.403211
				691.154	1.43238		69.187	0.178204					690.834	1.49677					690.834	0.420782
				696.036	1.4294		69.675	0.178118					695.716	1.49912					695.716	0.430536
				700.918	1.42808		70.164	0.178336					700.598	1.49884					700.598	0.444084
				705.8	1.42658		70.652	0.177781					705.48	1.50199					705.48	0.459669
				710.682	1.42416		71.14	0.178665					710.362	1.49869					710.362	0.465583
				715.564	1.42291		71.628	0.177934					715.244	1.50193					715.244	0.468201
				720.446	1.42146		72.116	0.179613					720.126	1.50195					720.126	0.472975
				725.328	1.41921		72.605	0.17893					725.008	1.50153					725.008	0.477178
				730.21	1.4191		73.093	0.179143					729.89	1.50265					729.89	0.476533
				735.092	1.41646		73.581	0.179245					734.772	1.50127					734.772	0.483251
				739.974	1.41431		74.069	0.180238					739.654	1.50953					739.654	0.483616
				744.856	1.41332		74.557	0.180862					744.536	1.50364					744.536	0.488673
				749.738	1.41121		75.046	0.179944					749.418	1.50608					749.418	0.491604
				754.62	1.40945		75.534	0.180702					754.3	1.50495					754.3	0.497523
				759.502	1.40739		76.022	0.181118					759.182	1.50334					759.182	0.499691
				764.384	1.40612		76.51	0.18037					764.064	1.50354					764.064	0.503748
				769.266	1.40393		76.998	0.180882					768.946	1.50624					768.946	0.504904
				774.148	1.40259		77.487	0.180823					773.828	1.51005					773.828	0.514196
				779.03	1.4009		77.975	0.181194					778.71	1.51169					778.71	0.51342
				783.912	1.39971		78.463	0.182715					783.592	1.50316					783.592	0.517977
				788.794	1.3979		78.951	0.183002					788.474	1.50984					788.474	0.521027
				793.676	1.39617		79.439	0.182866					793.356	1.50988					793.356	0.520269
				798.558	1.39495		79.928	0.183381					798.238	1.51103					798.238	0.522635
				803.44	1.39281		80.416	0.184469					803.12	1.50796					803.12	0.523599
				808.322	1.39095		80.904	0.184309					808.002	1.50448					808.002	0.52334
				813.204	1.38917		81.392	0.184221					812.884	1.51217					812.884	0.51865
				818.086	1.3887		81.88	0.185263					817.766	1.50432					817.766	0.518555
				822.968	1.38652		82.369	0.18512					822.648	1.50391					822.648	0.520846
				827.85	1.38502		82.857	0.186253					827.53	1.50472					827.53	0.522213
				832.732	1.38386		83.345	0.18797					832.412	1.5074					832.412	0.517471
				837.614	1.38229		83.833	0.187795					837.294	1.50768					837.294	0.517743
				842.496	1.38054		84.321	0.188647					842.176	1.50396					842.176	0.520358
				847.378	1.37894		84.81	0.18918					847.058	1.50842					847.058	0.520216
				852.26	1.3776		85.298	0.190382					851.94	1.51043					851.94	0.521702
				857.142	1.37587		85.786	0.191077					856.822	1.5059					856.822	0.518576
				862.024	1.37405		86.274	0.192426					861.704	1.50392					861.704	0.520406
				866.906	1.37273		86.762	0.192351					866.586	1.50421					866.586	0.522309
				871.788	1.37163		87.251	0.191906					871.468	1.50735					871.468	0.517935
				876.67	1.37007		87.739	0.193544					876.35	1.50213					876.35	0.516673
				881.552	1.3681		88.227	0.195709					881.232	1.50261					881.232	0.51888
				886.434	1.3666		88.715	0.197052					886.114	1.50446					886.114	0.520991
				891.316	1.36492		89.203	0.197321					890.996	1.50017					890.996	0.515935
				896.198	1.36304		89.692	0.200336					895.878	1.50783					895.878	0.514501
				901.08	1.36228		90.18	0.200503					900.76	1.50414					900.76	0.519279
				905.962	1.36052		90.668	0.200893					905.642	1.50263					905.642	0.514796
				910.844	1.35889		91.156	0.202147											910.524	0.5176
				915.726	1.35764		91.644	0.202486											915.406	0.516874
				920.608	1.3559		92.133	0.205581											920.288	0.514751
				923.049	1.35636		92.621	0.207597											922.729	0.513491
							93.109	0.208321
							93.597	0.210372
							94.085	0.21197
							94.574	0.213735
							95.062	0.215549
							95.55	0.218507
							96.038	0.220501
							96.526	0.221999
							97.015	0.225796
							97.503	0.226703
							97.991	0.229304
							98.479	0.23126
							98.967	0.233874
							99.456	0.236302
							99.944	0.239366
							100.432	0.241995
							100.92	0.245525
							101.408	0.247886
							101.897	0.252399
							102.385	0.254417
							102.873	0.258969
							103.361	0.261645
							103.849	0.264952
							104.338	0.26809
							104.826	0.272158
							105.314	0.27609
							105.802	0.281296
							106.29	0.284234
							106.779	0.288263
							107.267	0.293602
							107.755	0.298553
							108.243	0.303086
							108.731	0.308283
							109.22	0.3129
							109.708	0.318156
							110.196	0.323609
							110.684	0.329983
							111.172	0.33581
							111.661	0.341261
							112.149	0.347567
							112.637	0.355226
							113.125	0.360393
							113.613	0.367186
							114.102	0.372897
							114.59	0.380582
							115.078	0.387395
							115.566	0.394104
							116.054	0.402731
							116.543	0.410588
							117.031	0.418623
							117.519	0.426563
							118.007	0.435272
							118.495	0.442783
							118.984	0.451669
							119.472	0.458843
							119.96	0.468187
							120.448	0.477162
							120.936	0.486973
							121.425	0.495759
							121.913	0.504621
							122.401	0.514543
							122.889	0.523875
							123.377	0.53409
							123.866	0.543947
							124.354	0.55326
							124.842	0.562827
							125.33	0.574608
							125.818	0.584502
							126.307	0.602105
							126.795	0.611104
							127.283	0.620805
							127.771	0.631485
							128.259	0.641805
							128.748	0.652278
							129.236	0.662686
							129.724	0.672084
							130.212	0.683053
							130.7	0.694431
							131.189	0.704803
							131.677	0.715702
							132.165	0.725322
							132.653	0.736532
							133.141	0.746511
							133.63	0.756617
							134.118	0.76747
							134.606	0.779483
							135.094	0.790564
							135.582	0.801387
							136.071	0.8124
							136.559	0.822864
							137.047	0.834012
							137.535	0.844681
							138.023	0.855754
							138.512	0.86683
							139	0.8787
							139.488	0.890051
							139.976	0.901507
							140.464	0.912309
							140.953	0.92176
							141.441	0.93353
							141.929	0.942904
							142.417	0.95311
							142.905	0.97353
							143.394	0.981626
							143.882	0.990092
							144.37	1.03265
							144.858	1.04171
							145.346	1.0617
							145.835	1.06942
							146.323	1.0777
							146.811	1.0875
							147.299	1.09615
							147.787	1.1042
							148.276	1.11368
							148.764	1.12268
							149.252	1.13099
							149.74	1.13967
							150.228	1.14925
							150.717	1.15736
							151.205	1.1664
							151.693	1.17586
							152.181	1.18569
							152.669	1.1946
							153.158	1.20361
							153.646	1.212
							154.134	1.22062
							154.622	1.22878
							155.11	1.237
							155.599	1.24407
							156.087	1.25204
							156.575	1.26049
							157.063	1.26801
							157.551	1.27502
							158.04	1.28246
							158.528	1.29122
							159.016	1.29798
							159.504	1.30605
							159.992	1.31305
							160.481	1.32074
							160.969	1.32831
							161.457	1.33563
							161.945	1.34359
							162.433	1.3508
							162.922	1.35892
							163.41	1.36639
							163.898	1.37288
							164.386	1.38069
							164.874	1.38683
							165.363	1.3934
							165.851	1.39892
							166.339	1.40876
							166.827	1.41464
							167.315	1.41862
							167.804	1.42232
							168.292	1.42717
							168.78	1.43003
							169.268	1.43402
							169.756	1.43801
							170.245	1.44138
							170.733	1.44454
							171.221	1.44737
							171.709	1.45071
							172.197	1.45509
							172.686	1.4581
							173.174	1.46141
							173.662	1.46459
							174.15	1.46736
